# Supplementary material for: Lower CXCR3 expression in both patients with neovascular AMD and advanced stages of chronic myeloproliferative blood cancers
Source: PLoS One. 2022 Jun 16;17(6):e0269960. doi: 10.1371/journal.pone.0269960 (PMC9202899; doi:10.1371/journal.pone.0269960)
Supplement: S1 File — (XLSX) [file pone.0269960.s001.xlsx]

## Sheet: Ark1
Patient number	Analysis date	Age (years)	Sex	Height (cm)	Weight (kg)	BMI	Diagnosis	Group	Mutation status for MPN	Alleleburden	Smoking status	Alcohol pr week (number)	Lymphocyte panel	All cells (number)	Lymphocytes (number)	Lymphocytepercentage	CD4+ (number)	CD4percentage	CD4CD8ratio	CD4+CXCR3+ (number)	CD4CXCR3percentage	CD8+ (number)	CD8percentage	CD8+CXCR3+ (number)	CD8CXCR3percentage	Monocyte panel	All cells (numbers)	Monocytes (number)	Monocytepercentage	Monocytes CXCR3+ (number)	MonocytesCXCR3percentage	Classical Monocytes (number)	Classicalmonocytes	Classical CXCR3 (number)	ClassicalCXCR3	Intermediate Monocytes (number)	Intermediatemonocytes	Intermediate CXCR3+ (number)	intermediateCXCR3	Non-classical monocytes (number)	Nonclassicalmonocytes	non-classical CXCR3+ (number)	NonclassicalCXCR3	Immunoassays	MIGmean	MIGCV	IP10Mean	IP10CV	ITACMean
2	2018-07-31	80	Male	172	77	26.0276	nAMD	nAMD			Never smoker	7		125228	18149	0.144928	9493	0.523059	3.59856	933	0.0982829	2638	0.145352	265	0.100455	102931	105654	7162	0.0677873	1115	0.155683	6270	0.875454	948	0.151196	394	0.0550126	90	0.228426	479	0.0668808	74	0.154489		98.9111	1.18767	678.581	1.43082	987.579
3	2018-08-02	69	Female	158	55	22.0317	nAMD	nAMD			Former smoker	0		121198	12831	0.105868	5125	0.399423	2.06237	217	0.0423415	2485	0.193672	135	0.054326	106558	107114	6350	0.0592826	531	0.083622	5541	0.872598	473	0.0853637	369	0.0581102	34	0.0921409	432	0.0680315	23	0.0532407		85.204	1.05144	360.035	1.66449	712.058
4	2018-08-03	69	Female	164	83	30.8596	nAMD	nAMD			Former smoker	0		125954	23145	0.183758	12352	0.533679	1.98809	1026	0.0830635	6213	0.268438	578	0.0930307	104197	105001	4890	0.046571	132	0.0269939	4302	0.879755	108	0.0251046	349	0.0713701	17	0.0487106	235	0.0480573	7	0.0297872		34.2029	1.59743	489.95	27.5302	579.282
5	2018-08-14	82	Female	165	55	20.202	nAMD	nAMD			Smoker	7		127083	10802	0.0849996	4312	0.399185	1.76866	97	0.0224954	2438	0.225699	62	0.0254307	103145	103477	10546	0.101916	939	0.0890385	9367	0.888204	824	0.0879684	752	0.0713067	91	0.121011	410	0.0388773	24	0.0585366		52.0928	5.19382	659.016	1.69586	537.344
6	2018-08-15	71	Female	170	90	31.1419	nAMD	nAMD			Never smoker	0		129995	10183	0.0783338	2928	0.287538	1.30249	165	0.0563525	2248	0.22076	175	0.077847	102996	107316	6238	0.0581274	620	0.0993908	5182	0.830715	489	0.0943651	770	0.123437	100	0.12987	5952	0.954152	589	0.0989583		58.3507	2.32938	695.883	0.956774	637.175
7	2018-08-16	79	Female	160	78	30.4687	nAMD	nAMD			Never smoker	0		125166	33133	0.264712	17186	0.518697	1.83102	84	0.0048877	9386	0.283283	64	0.00681867	102819	106591	9283	0.0870899	415	0.0447054	7118	0.766778	288	0.0404608	1685	0.181515	82	0.0486647	8803	0.948293	370	0.0420311		82.9333	2.22381	997.429	1.92745	662.873
8	2018-08-17	89	Male	154	63	26.5643	nAMD	nAMD			Former smoker	0		121056	17813	0.147147	4308	0.241846	0.632878	118	0.0273909	6807	0.382137	167	0.0245336	105257	105272	5592	0.0531195	63	0.0112661	5167	0.923999	56	0.010838	137	0.0244993	3	0.0218978	280	0.0500715	4	0.0142857		236.564	0.203121	1365.01	0.217496	929.739
9	2018-08-20	77	Female	163	67	25.2174	nAMD	nAMD			Smoker	0		137574	17067	0.124057	7708	0.451632	2.02045	1023	0.132719	3815	0.223531	995	0.260813	101497	101967	6915	0.0678161	304	0.0439624	6114	0.884165	234	0.0382728	578	0.0835864	36	0.0622837	214	0.0309472	32	0.149533		69.7218	1.43532	727.213	2.55605	822.71
10	2018-08-21	83	Male	175	83	27.102	nAMD	nAMD			Former smoker	3		117476	21885	0.186293	8532	0.389856	1.33312	217	0.0254337	6400	0.292438	326	0.0509375	102078	102342	7863	0.0768306	65	0.00826656	7242	0.921023	58	0.00800884	344	0.0437492	6	0.0174419	265	0.0337021	1	0.00377358		116.672	4.26688	1203.94	3.96352	858.175
11	2018-08-24	85	Female	160	65	25.3906	nAMD	nAMD			Never smoker	2		117150	16559	0.141349	4656	0.281176	1.06691	168	0.0360825	4364	0.263542	234	0.0536205	101164	102014	5332	0.0522673	722	0.135409	4404	0.825956	568	0.128974	442	0.0828957	69	0.156109	477	0.0894599	84	0.176101		89.968	4.25941	865.919	6.82176	894.51
12	2018-08-27	79	Female	163	62	23.3355	nAMD	nAMD			Never smoker	0		130041	13624	0.104767	5155	0.378376	3.38922	23	0.00446169	1521	0.111641	8	0.0052597	101645	103170	11874	0.115092	66	0.00555836	10010	0.843018	53	0.00529471	1263	0.106367	9	0.00712589	580	0.0488462	4	0.00689655		468.841	0.267287	1778.76	0.594824	1301.59
13	2018-09-13	81	Male	167	64	22.9481	PMF	MPNd	JAK2	11	Former smoker	14		142582	9129	0.0640263	4813	0.527221	3.27638	275	0.0571369	1469	0.160916	181	0.123213	100802	102080	9034	0.0884992	457	0.0505867	8045	0.890525	404	0.0502175	457	0.0505867	33	0.0722101	511	0.0565641	20	0.0391389		86.816	2.62484	752.106	2.62598	723.205
16	2018-10-11	73	Female	169	68	23.8087	PV	MPNd	JAK2	58	Former smoker	12		193997	10594	0.0546091	4346	0.410232	2.76112	638	0.146802	1574	0.148575	147	0.0933926	108611	104446	8720	0.0834881	724	0.0830275	5073	0.581766	320	0.063079	1766	0.202523	232	0.13137	1858	0.213073	168	0.0904198		86.9497	1.8345	3391.17	4.18079	2903.73
17	2018-10-15	65	Male	180	109	33.642	PV	MPNn	JAK2	53	Never smoker	0		156527	11295	0.0721601	5599	0.495706	4.25779	315	0.05626	1315	0.116423	173	0.131559	103969	102189	4539	0.0444177	433	0.0953955	2481	0.546596	194	0.0781943	1597	0.35184	192	0.120225	437	0.0962767	43	0.0983982		44.077	0.0899543	1281.29	4.53502	2129.83
24	2018-11-19	78	Female	156	58.5	24.0385	PMF	MPNd	MPL		Never smoker	6		160278	9179	0.0572692	4664	0.508116	8.15385	830	0.177959	572	0.0623162	196	0.342657	115709	110314	5822	0.0527766	837	0.143765	4947	0.849708	754	0.152416	262	0.0450017	57	0.217557	591	0.101512	18	0.0304569		68.0657	0.759536	779.756	0.391192	753.393
27	2018-11-23	88	Male	170	79	27.3356	nAMD	nAMD		-	Former smoker	3		173720	7651	0.0440421	3105	0.405829	4.02724	232	0.0747182	771	0.100771	81	0.105058	134629	120257	8454	0.0702994	464	0.0548853	7302	0.863733	371	0.050808	559	0.0661225	51	0.0912343	572	0.0676603	42	0.0734266		118.165	0.881832	1759.71	1.7214	656.89
30	2018-12-12	72	Male	180	83	25.6173	PV	MPNd	JAK2	35	Never smoker	7		135309	6692	0.0494572	2843	0.424836	3.16592	43	0.0151249	898	0.13419	30	0.0334076	109846	110135	7033	0.063858	151	0.0214702	5096	0.724584	105	0.0206044	999	0.142045	26	0.026026	789	0.112185	17	0.0215463		70.7807	1.62586	1828.79	9.69174	1791.23
31	14.12.2018	71	Female	154	65	27.4077	iAMD	iAMD			Never smoker	0		131365	24889	0.189464	10341	0.415485	3.76584	766	0.0740741	2746	0.11033	364	0.132556	104085	105737	6555	0.0619934	511	0.0779558	5487	0.837071	417	0.0759978	691	0.105416	61	0.0882779	360	0.0549199	32	0.0888889		58.8244	0.0781227	670.328	3.39324	313.56
32	2018-12-14	71	Male	168	84	29.7619	PV	MPNn	JAK2	2.4	Never smoker	0		137491	14852	0.108022	8228	0.553999	3.14646	724	0.0879922	2615	0.176071	301	0.115105	102998	104118	5394	0.0518066	118	0.0218762	4853	0.899703	95	0.0195755	309	0.0572859	17	0.0550162	227	0.0420838	6	0.0264317		46.6313	0.778401	1098.4	6.5522	861.309
33	2019-01-02	65	Male	179	80	24.968	ET	MPNd	JAK2	0.69	Former smoker	20		180343	17036	0.0944644	3966	0.232801	0.988042	514	0.129602	4014	0.235619	832	0.207275	107786	115350	10873	0.0942609	1062	0.0976731	10035	0.922928	960	0.0956652	436	0.0400993	67	0.15367	387	0.0355928	35	0.0904393		64.4077	2.004	738.155	3.76442	770.718
34	2019-02-11	70	Male	176	96	30.9917	iAMD	iAMD			Former smoker	40		160483	32016	0.199498	14231	0.444497	1.77179	1603	0.112641	8032	0.250875	1097	0.136579	130242	126642	5329	0.0420792	511	0.0958904	4666	0.875586	443	0.0949421	199	0.0373428	25	0.125628	451	0.0846313	43	0.0953437		49.5133	0.945057	752.681	6.46076	556.093
36	2019-02-12	65	Male	173	78	26.0617	iAMD	iAMD			Smoker	0		136795	13446	0.0982931	6178	0.459467	1.46955	214	0.034639	4204	0.312658	337	0.0801618	112886	106350	10554	0.0992384	207	0.0196134	7968	0.754974	108	0.0135542	2099	0.198882	90	0.0428776	468	0.0443434	9	0.0192308		284.797	2.30222	1450.03	0.597501	3371.95
37	2019-02-13	79	Female	162	99	37.7229	ET	MPNn	JAK2	7.8	Never smoker	0		142658	11131	0.0780258	5835	0.524212	2.93955	625	0.107112	1985	0.178331	432	0.217632	122359	119924	10415	0.0868467	837	0.0803649	9499	0.91205	761	0.0801137	404	0.0387902	50	0.123762	493	0.0473356	25	0.0507099		65.3806	1.05189	812.781	5.61823	983.779
38	2019-02-14	68	Male	174	75	24.7721	nAMD	nAMD			Former smoker	7		145065	5432	0.0374453	1998	0.36782	2.45756	94	0.047047	813	0.149669	52	0.0639606	108417	111741	6530	0.0584387	2128	0.325881	6053	0.926953	1966	0.324798	229	0.0350689	95	0.414847	236	0.0361409	64	0.271186		37.964	1.99128	666.702	2.43997	466.265
39	2019-02-14	75	Male	182	85	25.6612	nAMD	nAMD			Never smoker	7		128646	4035	0.0313651	1771	0.43891	3.97085	18	0.0101637	446	0.110533	7	0.0156951	110735	111465	9633	0.0864217	774	0.0803488	9213	0.9564	725	0.0786932	155	0.0160905	32	0.206452	248	0.0257448	17	0.0685484		135.621	0.371333	1282.93	2.32956	975.911
40	2019-02-15	76	Female	166	55	19.9594	PV	MPNn	JAK2	28	Smoker	0		143386	21129	0.147357	4799	0.227129	1.15946	647	0.13482	4139	0.195892	673	0.1626	114709	115337	4959	0.0429957	1571	0.316798	4420	0.891309	1376	0.311312	270	0.0544465	109	0.403704	262	0.0528332	85	0.324427		87.654	1.61895	772.491	1.78254	945.06
41	2019-02-18	77	Male	172	90	30.4218	nAMD	nAMD			Never smoker	8		139965	20643	0.147487	8466	0.410115	1.02506	483	0.0570517	8259	0.400087	596	0.0721637	109818	110353	5195	0.0470762	587	0.112993	4349	0.837151	454	0.104392	384	0.0739172	66	0.171875	447	0.0860443	63	0.14094		88.2708	1.4157	2250.57	1.44467	1251.93
42	2019-02-20	76	Male	168	85	30.1162	PV	MPNd	JAK2	67	Former smoker	18		131426	6921	0.0526608	2943	0.425228	3.04658	308	0.104655	966	0.139575	127	0.13147	108602	108905	19960	0.183279	1622	0.0812625	7001	0.350752	877	0.125268	894	0.0447896	202	0.225951	11999	0.601152	540	0.0450038		37.0964	0.41137	763.725	7.77686	950.039
43	2019-02-20	84	Female	145	60	28.5375	iAMD	iAMD			Former smoker	0		135064	17341	0.128391	7281	0.419872	3.00619	389	0.0534267	2422	0.139669	213	0.0879438	114261	114161	9621	0.0842757	355	0.0368985	8421	0.875273	288	0.0342002	668	0.0694315	46	0.0688623	518	0.0538406	20	0.03861		137.954	1.67904	924.248	3.55739	587.732
44	2019-02-22	65	Female	168	48	17.0068	ET	MPNd	JAK2	27	Former smoker	14		150351	22943	0.152596	8501	0.370527	2.25073	517	0.0608164	3777	0.164625	411	0.108817	110580	111544	10091	0.0904665	2261	0.224061	8335	0.825984	1828	0.219316	930	0.0921613	256	0.275269	807	0.0799723	173	0.214374		40.1933	0.301707	725.184	0.793793	679.702
45	2019-02-27	74	Male	174	72	23.7812	PV	MPNd	JAK2	69	Never smoker	0		140031	6265	0.0447401	1100	0.175579	1.54278	16	0.0145455	713	0.113807	16	0.0224404	109820	111201	5782	0.0519959	433	0.0748876	4496	0.777586	307	0.0682829	918	0.158769	116	0.126362	365	0.0631269	10	0.0273973		78.3671	0.981399	1270.55	1.42298	1222.66
47	2019-03-01	71	Female	164	60	22.3081	PV	MPNd	JAK2	6.3	Never smoker	7		125378	21858	0.174337	7857	0.359456	2.22012	799	0.101693	3539	0.161909	401	0.113309	107756	108144	8355	0.0772581	649	0.077678	6479	0.775464	445	0.0686834	1290	0.154399	142	0.110078	578	0.0691801	61	0.105536		68.2519	0.503286	1010.98	2.38959	1186.04
48	2019-03-04	70	Male	182	93	28.0763	PV	MPNn	JAK2	6.8	Never smoker	10		130972	19151	0.146222	7233	0.377683	1.81369	121	0.0167289	3988	0.20824	93	0.02332	111260	106005	7458	0.0703552	119	0.015956	6300	0.84473	84	0.0133333	465	0.0623492	10	0.0215054	673	0.0902387	25	0.0371471		55.1569	1.94324	1139.52	3.18171	872.538
49	2019-03-04	68	Female	169	85	29.7609	iAMD	iAMD			Former smoker	4		143177	10024	0.0700112	3835	0.382582	2.98909	2515	0.655802	1283	0.127993	930	0.724864	112493	105813	7085	0.0669577	6467	0.912773	5626	0.794072	5119	0.909883	600	0.084686	565	0.941667	820	0.115737	748	0.912195		47.5814	0.450199	699.215	5.42845	578.751
52	2019-03-15	84	Female	160	55	21.4844	PV	MPNd	JAK2	35	Never smoker	4		137596	8978	0.065249	3602	0.401203	2.15173	76	0.0210994	1674	0.186456	62	0.037037	101436	103963	5134	0.049383	216	0.0420725	3783	0.736852	151	0.0399154	826	0.160888	55	0.066586	515	0.100312	9	0.0174757		63.4812	1.58585	985.871	7.86904	2641.31
53	2019-03-20	73	Male	174	74	24.4418	PV	MPNd	Tripleneg		Never smoker	18		148923	20005	0.134331	8162	0.407998	2.32469	812	0.0994854	3511	0.175506	271	0.077186	133488	137576	3135	0.0227874	464	0.148006	2551	0.813716	346	0.135633	162	0.0516746	55	0.339506	322	0.102711	57	0.177019		71.5608	0.893896	1031.48	4.27339	868.695
54	2019-03-21	54	Male	182	80	24.1517	PV	MPNd	JAK2	7.9	Former smoker	14		127115	16111	0.126743	8052	0.499783	2.15987	1034	0.128415	3728	0.231395	774	0.207618	104484	111404	8499	0.0762899	798	0.0938934	8033	0.94517	731	0.0909996	211	0.0248265	40	0.189573	182	0.0214143	21	0.115385		25.774	0.292519	489.902	1.71176	577.474
57	2019-03-29	69	Female	165	62	22.7732	ET	MPNd	JAK2	7	Former smoker	7		171240	28361	0.165621	14114	0.497655	2.11319	1541	0.109182	6679	0.235499	1195	0.178919	120601	124721	9613	0.077076	2413	0.251014	8577	0.892229	2086	0.243209	591	0.0614792	215	0.36379	406	0.0422345	107	0.263547		38.2648	7.69092	558.404	2.88506	817.409
59	2019-04-03	76	Female	163	72	27.0993	PMF	MPNd	CALR	39				151376	13511	0.0892546	5011	0.370883	2.18344	502	0.10018	2295	0.169862	332	0.144662	103788	107282	8337	0.0777111	1726	0.207029	6134	0.735756	1415	0.230681	615	0.0737675	145	0.235772	1510	0.18112	155	0.102649		42.7046	5.09963	633.496	3.63911	826.104
61	2019-04-04	58	Female	169	59	20.6575	ET	MPNn	JAK2	9.9	Former smoker	0		142639	20532	0.143944	10401	0.506575	2.44442	1030	0.0990289	4255	0.207237	1134	0.26651	105665	110137	9880	0.0897065	4825	0.48836	9007	0.91164	4334	0.481181	506	0.0512146	327	0.646245	318	0.0321862	143	0.449686		30.8829	1.03575	435.952	2.2056	885.345
62	2019-04-04	61	Male	186	140	40.4671	iAMD	iAMD			Former smoker	0		121118	16655	0.137511	7615	0.45722	1.99555	346	0.0454366	3816	0.22912	173	0.0453354	103369	106776	4159	0.0389507	1222	0.293821	3730	0.89685	1076	0.288472	128	0.0307766	59	0.460938	283	0.0680452	84	0.29682		32.9928	0.329202	639.255	5.6979	383.688
64	2019-04-08	72	Female	160	70	27.3437	nAMD	nAMD			Former smoker	0		164651	19933	0.121062	10846	0.544123	2.96177	718	0.0661995	3662	0.183715	205	0.0559803	106794	106427	7729	0.0726225	1302	0.168456	6537	0.845776	1072	0.16399	742	0.0960021	144	0.19407	439	0.0567991	85	0.193622		739.723	3.24972	9093.57	0.241812	5096.64
65	2019-04-10	68	Male	173	87	29.0688	ET	MPNn	CALR		Never smoker	4		150740	13001	0.0862478	4987	0.383586	1.45478	480	0.0962503	3428	0.263672	371	0.108226	106733	107125	7590	0.0708518	2915	0.384058	5985	0.788538	2260	0.377611	674	0.0888011	325	0.482196	902	0.118841	320	0.354767		42.4632	0.395809	765.77	1.60414	946.724
66	2019-04-12	65	Male	181.5	83	25.1956	PV	MPNd	JAK2	24	Never smoker	12		145092	15174	0.104582	9004	0.593383	4.28966	429	0.0476455	2099	0.138329	139	0.066222	105209	110991	6503	0.0585903	1867	0.287098	5144	0.79102	1405	0.273134	1047	0.161003	376	0.359121	289	0.044441	82	0.283737		50.2435	0.784473	603.872	3.00903	667.52
67	2019-04-16	69	Female	152	58	25.1039	iAMD	iAMD			Former smoker	9		158623	28432	0.179243	16097	0.566158	3.00373	2614	0.162391	5359	0.188485	1165	0.217391	105889	111686	9804	0.0877818	4181	0.426459	8769	0.894431	3678	0.419432	379	0.0386577	187	0.493404	609	0.0621175	304	0.499179		40.4168	3.24974	652.609	0.762995	638.226
68	2019-04-24	62	Female	159	70	27.6888	PV	MPNn	Tripleneg		Former smoker	0		164086	25110	0.15303	15363	0.611828	4.59832	3617	0.235436	3341	0.133055	987	0.295421	117106	123153	8224	0.0667787	4137	0.50304	6515	0.792194	3143	0.482425	1032	0.125486	636	0.616279	666	0.0809825	351	0.527027		26.3455	1.48162	564.614	0.845485	478.709
69	2019-05-13	54	Female	169	74	25.9095	ET	MPNn	JAK2+CALR	0.35	Former smoker	10		171188	13170	0.076933	4957	0.376386	1.88623	520	0.104902	2628	0.199544	293	0.111492	112006	120099	7601	0.0632895	894	0.117616	6245	0.821602	701	0.11225	703	0.0924878	119	0.169275	636	0.0836732	74	0.116352		36.0687	3.30105	337.171	0.814699	1000.91
70	2019-05-15	75	Male	183	73	21.7982	PV	MPNd	JAK2	50	Former smoker	2		143829	19701	0.136975	11957	0.606924	2.13632	1064	0.0889855	5597	0.284097	1078	0.192603	102648	109768	7557	0.0688452	406	0.053725	6677	0.883552	333	0.0498727	416	0.0550483	45	0.108173	352	0.0465793	24	0.0681818		62.9885	4.13351	535.588	5.71804	461.764
72	2019-05-22	48	Female	175	76	24.8163	ET	MPNn	JAK2	21	Former smoker	6		166933	15804	0.0946727	5073	0.320995	2.34861	847	0.166962	2160	0.136674	518	0.239815	119567	125397	7660	0.061086	1813	0.236684	5913	0.771932	1251	0.211568	1312	0.171279	426	0.324695	410	0.0535248	133	0.32439		44.6379	3.44247	647.243	1.28091	894.112
73	2019-05-23	69	Female	172	89	30.0838	nAMD	nAMD			Former smoker	10		156806	13746	0.0876625	3758	0.273389	0.745635	218	0.0580096	5040	0.366652	299	0.0593254	101759	107130	11484	0.107197	1563	0.136102	9820	0.855103	1280	0.130346	986	0.0858586	164	0.166329	660	0.0574713	117	0.177273		83.9608	2.59305	934.887	4.10348	645.301
74	2019-06-03	72	Female	159	55	21.7555	PV	MPNn	JAK2	89	Former smoker	0		140297	6933	0.0494166	2001	0.28862	1.34838	354	0.176912	1484	0.214049	284	0.191375	100020	104523	2309	0.0220908	336	0.145518	933	0.404071	116	0.12433	751	0.325249	147	0.195739	609	0.263751	71	0.116585		60.32	5.8743	1389.77	2.77178	3159.98
75	2019-06-11	72	Female	164	93	34.5776	PV	MPNd	JAK2	8.3	Former smoker	5		148595	20791	0.139917	5212	0.250685	0.648017	238	0.0456639	8043	0.38685	545	0.0677608	111073	113657	14330	0.126081	351	0.0244941	9333	0.651291	187	0.0200364	3567	0.248918	121	0.0339221	1390	0.0969993	42	0.0302158		57.2258	4.61224	576.034	4.14607	611.004
76	2019-06-13	73	Female	164	58	21.5645	nAMD	nAMD			Never smoker	0		146185	24486	0.1675	12396	0.506248	2.04825	206	0.0166183	6052	0.247162	170	0.0280899	117878	120077	12440	0.1036	111	0.00892283	11020	0.885852	86	0.00780399	852	0.0684887	21	0.0246479	525	0.0422026	4	0.00761905		300.894	2.1248	1881.76	0.297575	5032.16
77	2019-06-13	85	Female	165	53	19.4674	nAMD	nAMD			Former smoker	0		153375	30973	0.201943	13415	0.433119	1.29626	502	0.0374208	10349	0.33413	583	0.0563339	110709	112909	12659	0.112117	184	0.0145351	11632	0.918872	137	0.0117779	632	0.049925	25	0.039557	341	0.0269374	20	0.058651		48.0071	2.39757	403.115	6.58702	360.68
78	2019-06-19	70	Male	179	80	24.968	PV	MPNn	JAK2	28	Former smoker	20		156251	28126	0.180005	9436	0.33549	0.739788	705	0.0747139	12755	0.453495	775	0.0607605	117749	122257	9139	0.0747524	463	0.050662	7346	0.803808	299	0.0407024	1057	0.115658	134	0.126774	724	0.0792209	29	0.0400552		59.2891	2.23976	639.3	0.460398	905.665
79	2019-06-20	44	Male	186	115	33.2408	PV	MPNd	JAK2	75	Never smoker	0		188697	9310	0.0493384	2533	0.272073	0.973856	452	0.178445	2601	0.279377	519	0.199539	117421	120530	3990	0.0331038	174	0.043609	2970	0.744361	114	0.0383838	690	0.172932	44	0.0637681	313	0.0784461	14	0.0447284		76.1248	3.44894	1719.71	0.134463	2885.83
80	2019-06-20	70	Female	170	108	37.3702	nAMD	nAMD			Never smoker	0		161062	27813	0.172685	7504	0.269802	0.953858	765	0.101946	7867	0.282853	1254	0.1594	113464	114737	32267	0.281226	2215	0.068646	31011	0.961075	2140	0.0690078	477	0.0147829	51	0.106918	701	0.021725	22	0.0313837		35.715	0.341079	1055.21	8.02395	542.622
81	2019-06-20	71	Male	171	83	28.3848	nAMD	nAMD			Former smoker	5		156835	20302	0.129448	5966	0.293863	1.16729	167	0.027992	5111	0.251749	185	0.0361964	121681	118360	8506	0.0718655	66	0.00775923	6771	0.796026	29	0.00428297	1066	0.125323	24	0.0225141	646	0.0759464	13	0.0201238		75.2617	2.75432	674.605	10.9928	739.306
82	2019-06-27	76	Female	167	50	17.9282	nAMD	nAMD			Smoker	7		196543	18550	0.0943814	7803	0.420647	2.1279	1711	0.219275	3667	0.197682	784	0.213799	152896	148074	8452	0.0570796	793	0.0938239	5473	0.647539	485	0.0886168	2477	0.293067	260	0.104966	460	0.054425	48	0.104348		71.1935	1.22503	560.378	11.4924	789.167
83	2019-06-27	69	Female	168	68	24.093	nAMD	nAMD			Never smoker	1		182528	24532	0.134401	7323	0.298508	0.872409	2002	0.273385	8394	0.342165	3160	0.376459	154886	151690	6646	0.043813	883	0.132862	5140	0.773398	594	0.115564	458	0.0689136	99	0.216157	1030	0.15498	189	0.183495		38.9145	1.70503	749.815	6.5943	723.14
84	2019-06-28	72	Female	155	64.5	26.847	nAMD	nAMD			Never smoker	0		174158	25691	0.147515	10545	0.410455	1.85293	1315	0.124704	5691	0.221517	753	0.132314	122769	123136	4490	0.0364637	591	0.131626	2849	0.634521	309	0.108459	1387	0.308909	237	0.170872	242	0.0538976	45	0.18595		52.1484	2.39963	610.573	4.36322	581.289
85	2019-06-02	83	Male	168	68	24.093	iAMD	iAMD			Former smoker	7		153469	18207	0.118636	4751	0.260944	1.4397	636	0.133867	3300	0.181249	675	0.204545	109800	109857	3819	0.0347634	243	0.0636292	2790	0.730558	153	0.0548387	477	0.124902	44	0.0922432	537	0.140613	44	0.0819367		43.2837	2.55128	544.635	6.06429	625.177
86	2019-07-03	66	Male	176	84	27.1178	PMF	MPNn	CALR	18	Former smoker	14		192394	11291	0.0586869	2239	0.1983	0.780956	394	0.175971	2867	0.253919	566	0.197419	120320	118247	15788	0.133517	463	0.0293261	8647	0.547694	232	0.0268301	5619	0.355903	169	0.0300765	1472	0.0932354	59	0.0400815		46.5129	0.799568	564.571	5.90107	1261.8
87	2019-07-11	61	Male	171	62	21.2031	nAMD	nAMD			Smoker	2		139926	15380	0.109915	6745	0.438557	2.13247	1617	0.239733	3163	0.205657	507	0.160291	108677	109894	8599	0.0782481	582	0.0676823	8005	0.930922	493	0.0615865	209	0.0243052	60	0.287081	340	0.0395395	29	0.0852941		23.9946	2.96031	575.296	7.78365	447.632
88	2019-07-11	82	Male	179	71.5	22.3152	nAMD	nAMD			Former smoker	0		144131	20981	0.145569	6463	0.308041	1.14066	355	0.0549281	5666	0.270054	413	0.0728909	107673	110006	7748	0.0704325	319	0.0411719	6080	0.784719	284	0.0467105	445	0.0574342	19	0.0426966	1179	0.152168	14	0.0118745		86.4656	0.779833	1218.14	3.08854	1072.23
89	2019-07-11	81	Male	176	68	21.9525	nAMD	nAMD			Former smoker	6		164522	24373	0.148144	8362	0.343085	1.61866	810	0.0968668	5166	0.211956	473	0.0915602	105122	108876	15264	0.140196	825	0.0540487	11456	0.750524	624	0.0544693	1475	0.0966326	114	0.0772881	2286	0.149764	85	0.0371829		270.053	3.40583	1832.56	5.35236	1705.74
90	2019-08-01	77	Male	172	78	26.3656	nAMD	nAMD			Former smoker	2		121965	11832	0.0970114	5533	0.46763	1.60656	93	0.0168082	3444	0.291075	123	0.0357143	105903	107117	5503	0.0513737	179	0.0325277	5197	0.944394	159	0.0305946	93	0.0168999	12	0.129032	160	0.029075	8	0.05		38.3153	2.17495	573.548	1.52298	679.378
91	2019-08-01	83	Female	158	70	28.0404	nAMD	nAMD			Never smoker	7		123657	5603	0.0453108	2345	0.418526	2.67084	255	0.108742	878	0.156702	110	0.125285	107584	108844	4817	0.044256	679	0.140959	3969	0.823957	596	0.150164	153	0.0317625	33	0.215686	674	0.139921	50	0.074184		103.195	0.835688	677.175	12.5067	943.704
92	2019-08-20	38	Female	163	60	22.5827	PV	MPNn	JAK2	22	Never smoker	0		156210	18082	0.115754	9129	0.504867	1.76987	476	0.0521415	5158	0.285256	671	0.130089	117024	117856	6895	0.0585036	366	0.0530819	6133	0.889485	287	0.046796	441	0.0639594	64	0.145125	299	0.0433648	15	0.0501672		20.6221	5.52591	461.064	13.5657	6680.72
93	2019-09-03	55	Male	182	82	24.7555	PV	MPNd	JAK2	66	Never smoker	10		138204	7245	0.0524225	3391	0.468047	1.78286	134	0.0395164	1902	0.262526	102	0.0536278	112812	109859	4787	0.043574	177	0.0369751	4001	0.835805	117	0.0292427	642	0.134113	51	0.0794393	120	0.0250679	6	0.05		29.0308	2.72558	552.41	13.2368	849.934
94	2019-09-04	76	Male	178	73	23.04	PV	MPNd	JAK2	49	Former smoker	5		184341	13761	0.0746497	5771	0.419374	6.56542	292	0.0505978	879	0.0638762	96	0.109215	117906	117706	7552	0.0641599	1359	0.179952	6052	0.801377	916	0.151355	868	0.114936	276	0.317972	588	0.0778602	162	0.27551		66.8034	2.76166	1137.82	7.65668	1931.08
95	2019-09-04	74	Female	162	50	19.052	iAMD	iAMD			Former smoker	5		161232	28455	0.176485	11099	0.390054	2.03726	426	0.0383818	5448	0.19146	77	0.0141336	116008	114184	12743	0.111601	2758	0.216433	10463	0.821078	2130	0.203575	905	0.0710194	300	0.331492	1339	0.105077	326	0.243465		120.481	3.23508	791.499	3.23803	1195.86
96	2019-09-05	66	Male	179	88	27.4648	ET	MPNn	JAK2	12	Former smoker	30		157520	22809	0.144801	7192	0.315314	1.69343	997	0.138626	4247	0.186198	1223	0.287968	112879	112663	10300	0.0914231	4720	0.458252	8070	0.783495	3498	0.433457	1132	0.109903	663	0.585689	1071	0.103981	551	0.514472		64.4728	1.84159	958.004	2.98058	1659.19
98	2019-09-13	74	Female	172	59	19.9432	ET	MPNn	JAK2	11	Never smoker	7		130664	16424	0.125696	7827	0.476559	2.99885	197	0.0251693	2610	0.158914	130	0.0498084	95963	100481	6048	0.0601905	890	0.147156	5410	0.894511	756	0.139741	375	0.062004	103	0.274667	246	0.0406746	30	0.121951		59.1633	0.553105	581.954	2.0655	727.161
99	2019-09-13	61	Male	191	90	24.6704	ET	MPNn	JAK2	1.1	Former smoker	0		120931	17291	0.142982	9024	0.52189	4.31564	431	0.0477615	2091	0.12093	242	0.115734	98584	104397	7929	0.0759505	232	0.0292597	7530	0.949678	205	0.0272244	186	0.0234582	12	0.0645161	172	0.0216925	15	0.0872093		37.0913	1.92513	488.699	8.06188	844.938
100	2019-09-16	79	Female	165	68	24.977	PV	MPNd	JAK2	76	Former smoker	0		120248	17881	0.148701	11117	0.621721	6.56645	1512	0.136008	1693	0.0946815	540	0.31896	105637	109062	9619	0.0881975	2823	0.293482	8384	0.871608	2373	0.283039	600	0.0623765	235	0.391667	611	0.0635201	209	0.342062		69.0145	0.210824	853.782	6.40703	906.051
101	2019-09-16	77	Male	171	75	25.6489	iAMD	iAMD			Never smoker	14		133907	31777	0.237306	12257	0.385719	1.45813	1213	0.0989639	8406	0.264531	1290	0.153462	103312	108877	11370	0.10443	1907	0.167722	9423	0.82876	1368	0.145177	759	0.0667546	199	0.262187	1133	0.0996482	336	0.296558		44.477	1.3114	569.486	1.31595	595.508
102	2019-09-17	57	Female	172	75	25.3515	PV	MPNd	JAK2	1.2	Never smoker	7		145832	13907	0.0953632	6594	0.47415	1.96192	354	0.0536852	3361	0.241677	325	0.0966974	114325	118814	11467	0.0965122	3123	0.272347	10230	0.892125	2672	0.261193	494	0.0430801	193	0.390688	699	0.0609575	252	0.360515		35.1399	1.14887	705.101	1.32287	983.174
103	2019-09-17	59	Male	185	62	18.1154	PV	MPNd	JAK2	56	Smoker	42		133339	10968	0.0822565	3810	0.347374	1.62059	787	0.206562	2351	0.214351	626	0.26627	117299	120683	9095	0.0753627	1321	0.145245	7974	0.876745	1057	0.132556	898	0.0987356	226	0.25167	206	0.0226498	38	0.184466		54.2333	0.81106	590.473	2.75622	1117.76
104	2019-09-19	75	Female	167	69	24.7409	ET	MPNn	JAK2	0.3	Never smoker	7		144884	13038	0.0899892	5781	0.443396	5.781	248	0.0428992	1000	0.0766989	134	0.134	98499	105540	7330	0.0694523	1017	0.138745	5018	0.684584	668	0.133121	819	0.111733	144	0.175824	1482	0.202183	205	0.138327		71.8395	0.0770587	784.657	2.10079	1940.85
105	2019-09-20	84	Female	152	85	36.7902	PV	MPNd	JAK2	41	Never smoker	2		147049	26297	0.178832	6546	0.248926	0.635041	576	0.0879927	10308	0.391984	942	0.0913853	98518	106199	8296	0.0781175	2708	0.326422	7047	0.849446	2231	0.316589	506	0.0609932	241	0.476285	706	0.0851013	228	0.322946		76.8641	1.72489	645.199	4.30109	1229.85
106	2019-09-25	79	Female	160	63	24.6094	PV	MPNn	JAK2/trisomi9	-	Never smoker	2		162484	17312	0.106546	4859	0.280672	1.20481	137	0.0281951	4033	0.23296	165	0.0409125	115324	121154	14289	0.117941	2003	0.140178	12737	0.891385	1694	0.132998	651	0.0455595	176	0.270353	851	0.0595563	129	0.151586		27.0831	0.237446	608.033	5.17046	831.235
107	2019-09-25	73	Male	169	71.5	25.0341	iAMD	iAMD			Former smoker	2		165911	21413	0.129063	6002	0.280297	1.03877	440	0.0733089	5778	0.269836	513	0.088785	128738	134790	10350	0.0767861	632	0.0610628	8897	0.859614	501	0.0563111	691	0.0667633	78	0.11288	713	0.0688889	51	0.0715288		136.666	0.0447175	656.554	1.36378	1171.69
108	2019-09-26	74	Male	188	90	25.464	PV	MPNn	JAK2	65	Former smoker	20		136892	10346	0.0755778	2132	0.20607	0.373053	71	0.0333021	5715	0.552387	16	0.00279965	102302	107475	6527	0.0607304	2036	0.311935	5409	0.828712	1469	0.271584	927	0.142025	494	0.532902	162	0.02482	65	0.401235		88.9118	0.11598	3212.62	0.108159	1689.13
109	2019-09-26	72	Male	183	92.1	27.5016	PV	MPNd	JAK2	37	Never smoker	0		119488	9425	0.0788782	4121	0.437241	2.11117	89	0.0215967	1952	0.207109	57	0.0292008	103942	104731	10615	0.101355	2044	0.192558	8366	0.78813	1423	0.170093	1435	0.135186	490	0.341463	789	0.0743288	127	0.160963		52.0102	0.981302	787.308	1.6006	1911.71
110	2019-09-27	76	Female	162	67	25.5296	PV	MPNd	JAK2	18	Former smoker	7		147632	19796	0.13409	7380	0.372803	2.50935	257	0.0348238	2941	0.148565	183	0.0622237	118674	122334	8626	0.0705119	1119	0.129724	7111	0.824368	815	0.114611	1020	0.118247	199	0.195098	481	0.0557617	104	0.216216		135.306	2.98183	1187.73	1.05147	1151.49
111	2019-09-30	65	Female	171	67	22.913	PV	MPNn	JAK2	29	Former smoker	0		159968	20445	0.127807	6699	0.32766	1.03764	287	0.0428422	6456	0.315774	317	0.0491016	116466	119128	5570	0.0467564	116	0.0208259	4188	0.751885	59	0.0140879	669	0.120108	33	0.0493274	694	0.124596	24	0.0345821		65.7094	2.98863	1084.71	2.13325	1291.33
112	2019-10-01	71	Male	176	103	33.2515	ET	MPNd	JAK2	0.32	Never smoker	21		159138	38418	0.241413	4745	0.12351	0.370298	685	0.144362	12814	0.333542	2531	0.197518	105473	104487	7780	0.074459	937	0.120437	5938	0.763239	661	0.111317	793	0.101928	116	0.14628	1020	0.131105	157	0.153922		56.276	1.25158	647.859	0.123837	721.12
113	2019-10-01	37	Female	162	131	49.9162	ET	MPNn	JAK2	4.3	Smoker	0		169463	22485	0.132684	11827	0.525995	3.15976	736	0.0622305	3743	0.166467	561	0.14988	109062	108467	4488	0.0413766	595	0.132576	4006	0.892602	494	0.123315	285	0.0635027	49	0.17193	169	0.037656	49	0.289941		130.141	0.673984	441.455	0.800022	738.518
114	2019-10-03	63	Male	176	94	30.3461	PV	MPNd	JAK2	90	Never smoker	2		135601	4516	0.0333036	1186	0.262622	2.23774	45	0.0379427	530	0.11736	21	0.0396226	124057	114746	1225	0.0106758	203	0.165714	858	0.700408	132	0.153846	252	0.205714	67	0.265873	107	0.0873469	4	0.0373832		838.428	2.26092	10742.2	3.82828	10651.2
115	2019-10-03	81	Male	178	108	34.0866	PV	MPNn	JAK2	55	Never smoker	1		156236	5679	0.0363489	1218	0.214474	1.73011	44	0.0361248	704	0.123965	65	0.0923295	126007	112628	3375	0.0299659	497	0.147259	2815	0.834074	382	0.135702	328	0.0971852	82	0.25	219	0.0648889	33	0.150685		57.7745	0.277386	999.034	0.351726	2091.43
116	2019-10-07	73	Male	180	74	22.8395	ET	MPNd	JAK2	22	Former smoker	15		185800	18214	0.0980301	4892	0.268585	1.40494	570	0.116517	3482	0.191172	485	0.139288	162294	149664	11658	0.0778945	1651	0.141619	9157	0.785469	1130	0.123403	1861	0.159633	399	0.214401	617	0.052925	120	0.194489		76.771	2.68951	785.88	0.746954	1646.54
117	2019-10-08	70	Male	186	76	21.9679	PV	MPNd	JAK2	33	Former smoker	28		143797	9311	0.064751	4779	0.513264	4.64883	743	0.155472	1028	0.110407	249	0.242218	116676	107903	8049	0.0745948	3040	0.377687	7128	0.885576	2607	0.365741	467	0.0580196	221	0.473233	424	0.0526774	204	0.481132		43.8854	2.24281	915.386	4.52217	1443.13
118	2019-10-08	69	Female	162	93	35.4367	PMF	MPNn	CALR	28	Never smoker	3		181713	14764	0.081249	5983	0.405242	4.66329	487	0.0813973	1283	0.0869006	326	0.254092	115200	97995	6302	0.0643094	127	0.0201523	4681	0.74278	73	0.015595	813	0.129007	32	0.0393604	658	0.104411	21	0.0319149		59.6408	0.0233419	1399.32	3.3053	2499.51
119	2019-10-11	74	Female	163	84	31.6158	PV	MPNn	JAK2	17	Never smoker	7		132980	11259	0.0846669	6742	0.59881	4.79176	819	0.121477	1407	0.124967	310	0.220327	112652	105712	5543	0.0524349	621	0.112033	5113	0.922425	541	0.105809	196	0.0353599	39	0.19898	210	0.0378856	39	0.185714		52.14	5.87541	831.492	6.86848	1067.45
120	2019-10-23	75	Male	169	69	24.1588	PMF	MPNn	Tripleneg		Former smoker	8		160176	13407	0.0837017	4924	0.367271	1.86869	376	0.0763607	2635	0.196539	397	0.150664	121919	108578	10508	0.0967784	258	0.0245527	9640	0.917396	213	0.0220954	273	0.0259802	14	0.0512821	502	0.0477731	28	0.0557769		104.285	4.4746	713.83	6.7075	2392.97
121	2019-10-23	71	Female	165	74	27.1809	PV	MPNn	JAK2	55	Former smoker	0		134201	19223	0.14324	5905	0.307184	1.05221	1157	0.195936	5612	0.291942	1382	0.246258	114680	108524	7930	0.0730714	384	0.0484237	6903	0.870492	295	0.042735	374	0.0471627	34	0.0909091	588	0.0741488	51	0.0867347		37.1283	0.889087	339.534	6.91533	545.74
122	2019-10-23	76	Male	182	105	31.6991	iAMD	iAMD			Former smoker	14		129616	15065	0.116228	6636	0.440491	3.60848	290	0.043701	1839	0.122071	154	0.0837412	111197	106568	5864	0.0550259	532	0.0907231	4651	0.793145	388	0.0834229	313	0.0533765	44	0.140575	732	0.124829	88	0.120219		51.9947	1.87726	512.373	4.15667	702.315
123	2019-10-28	65	Female	158	65	26.0375	ET	MPNd	JAK2	16	Former smoker	0		159687	26357	0.165054	10105	0.38339	1.74585	603	0.0596734	5788	0.2196	411	0.071009	124320	113306	6579	0.058064	236	0.0358717	5389	0.819121	156	0.0289479	503	0.0764554	44	0.0874751	595	0.0904393	33	0.0554622		109.824	1.01649	1930.62	2.26163	3702.53
124	2019-10-28	65	Male	187	95	27.1669	PV	MPNd	JAK2	24	Former smoker	8		209024	34577	0.165421	12861	0.371952	1.47556	1963	0.152632	8716	0.252075	2153	0.247017	132516	115744	22866	0.197557	3006	0.131462	18599	0.813391	2304	0.123878	3677	0.160806	592	0.161001	452	0.0197673	92	0.20354		61.8959	1.00929	2028.16	1.25198	1600.55
125	2019-11-29	73	Female	159	50	19.7777	iAMD	iAMD			Never smoker	2		133198	35339	0.265312	15724	0.444948	1.74653	2435	0.154859	9003	0.254761	2277	0.252916	107388	102853	8250	0.0802116	1320	0.16	7421	0.899515	1168	0.157391	221	0.0267879	50	0.226244	569	0.0689697	94	0.165202		33.8369	0.255014	379.272	6.80242	610.029
126	2019-12-03	60	Female	167	66	23.6652	PV	MPNd	JAK2	11	Former smoker	3		152830	17543	0.114788	6363	0.362709	2.07129	717	0.112683	3072	0.175113	701	0.22819	109956	101320	7512	0.0741413	56	0.00745474	6396	0.851438	42	0.0065666	464	0.0617678	9	0.0193966	601	0.0800053	5	0.00831947		26.322	4.12062	462.252	1.85514	977.264
127	2019-12-03	76	Male	170	80	27.6817	PV	MPNd	JAK2	72	Never smoker	14		117464	11677	0.0994092	2820	0.2415	0.552616	386	0.136879	5103	0.437013	740	0.145013	106838	104566	3271	0.0312817	212	0.064812	2698	0.824824	157	0.0581913	312	0.0953837	49	0.157051	232	0.0709263	6	0.0258621		89.372	1.41156	1673.54	0.0960604	2035.93
129	2020-01-13	65	Female	167	63	22.5896	iAMD	iAMD			Former smoker	2		124040	28254	0.227781	11167	0.395236	1.30914	1842	0.16495	8530	0.301904	2031	0.238101	108684	107455	6613	0.061542	526	0.0795403	5899	0.892031	414	0.0701814	252	0.0381068	33	0.130952	407	0.0615454	75	0.184275		52.1913	0.737097	592.446	1.25723	991.984
130	2020-01-15	74	Female	167	63	22.5896	iAMD	iAMD			Never smoker	0		133085	23851	0.179216	13755	0.576705	5.20431	2833	0.205961	2643	0.110813	974	0.368521	105325	101517	7259	0.0715053	1234	0.169996	6385	0.879598	1044	0.163508	344	0.0473894	89	0.258721	437	0.0602011	93	0.212815		49.6308	1.37946	718.914	3.77352	745.266
131	2020-01-15	71	Male	170	84	29.0657	iAMD	iAMD			Former smoker	0		122756	30530	0.248705	18407	0.602915	3.25961	1225	0.0665508	5647	0.184966	404	0.0715424	107435	104590	4759	0.0455015	442	0.0928767	4249	0.892835	362	0.0851965	158	0.0332003	39	0.246835	307	0.0645094	39	0.127036		39.6129	1.6643	578.625	9.65833	649.952
132	2020-01-17	50	Female	164	75	27.8852	iAMD	iAMD			Former smoker	12		148828	23444	0.157524	7591	0.323793	0.889814	727	0.0957713	8531	0.363888	1428	0.16739	105430	105745	7747	0.0732611	248	0.0320124	6848	0.883955	182	0.0265771	405	0.0522783	31	0.0765432	463	0.0597651	35	0.075594		38.6693	6.60078	568.536	0.774389	926.567
133	2020-01-21	54	Female	178	73	23.04	PV	MPNd	JAK2	17	Former smoker	1		144761	13377	0.0924075	8484	0.634223	6.45662	1419	0.167256	1314	0.0982283	450	0.342466	105226	101543	4143	0.0408004	126	0.0304127	3318	0.800869	84	0.0253165	366	0.0883418	13	0.0355191	437	0.105479	28	0.0640732		88.5248	1.01126	832.751	5.08164	2876.46
134	2020-01-21	51	Female	169	82	28.7105	ET	MPNn	JAK2	2.9	Former smoker	0		124753	29916	0.239802	15203	0.50819	2.55513	3068	0.201802	5950	0.19889	1839	0.309076	105707	110548	6068	0.0548902	163	0.0268622	5394	0.888926	136	0.0252132	234	0.038563	10	0.042735	365	0.0601516	14	0.0383562		48.6726	0.322482	715.041	5.62006	1339.6
135	2020-01-22	75	Female	178	71	22.4088	iAMD	iAMD			Never smoker	0		122400	21866	0.178644	5246	0.239916	0.587985	271	0.0516584	8922	0.408031	535	0.0599641	107205	103026	8538	0.0828723	120	0.0140548	7785	0.911806	84	0.01079	365	0.0427501	18	0.0493151	362	0.0423987	18	0.0497238		176.175	2.81989	3345.94	10.2718	2251.76
136	2020-02-04	76	Female	160	52	20.3125	iAMD	iAMD			Never smoker	8		121633	13614	0.111927	4212	0.309387	1.21139	919	0.218186	3477	0.255399	1109	0.318953	106284	103551	9584	0.0925534	717	0.0748122	8291	0.865088	546	0.0658545	639	0.0666736	75	0.117371	582	0.0607262	88	0.151203		39.3544	1.73011	475.59	3.53084	555.578
137	2020-02-04	59	Female	158	55	22.0317	iAMD	iAMD			Smoker	0		138244	19872	0.143746	8787	0.44218	1.58839	1572	0.178901	5532	0.278382	1528	0.276211	105558	105122	4684	0.0445578	492	0.105038	3335	0.711998	294	0.0881559	778	0.166097	126	0.161954	516	0.110162	69	0.133721		211.697	1.27394	3926.38	2.62923	2390.53
138	2020-03-06	58	Female	170	55	19.0311	iAMD	iAMD			Never smoker	2		143901	38187	0.26537	17160	0.449368	1.90518	3850	0.224359	9007	0.235866	3442	0.382147	102821	102212	9910	0.0969553	1064	0.107366	7699	0.776892	684	0.0888427	602	0.0607467	102	0.169435	1319	0.133098	244	0.184989		53.9588	0.778424	596.65	8.37087	606.168
139	2020-08-21	67	Female	158	63	25.2363	iAMD	iAMD			Smoker	7		157672	17407	0.1104	5901	0.339002	1.77314	545	0.0923572	3328	0.191187	637	0.191406	102821	117213	10906	0.0930443	326	0.0298918	9260	0.849074	238	0.0257019	894	0.0819732	52	0.0581655	724	0.0663855	35	0.0483425		24.6081	0.971133	351.641	5.93651	513.746
140	2020-08-28	80	Female	164	56.5	21.0068	iAMD	iAMD			Never smoker	0		138926	14226	0.1024	6017	0.422958	2.45592	709	0.117833	2450	0.17222	399	0.162857	102821	105035	7761	0.0738897	1265	0.162994	6513	0.839196	910	0.139721	440	0.0566937	108	0.245455	789	0.101662	244	0.309252		96.543	1.01324	1176.22	2.49046	1220.96
141	2020-11-03	71	Female	168	80	28.3447	iAMD	iAMD			Never smoker	3		134210	28876	0.215155	14996	0.519324	4.07168	2794	0.186316	3683	0.127545	1019	0.276677	102821	110650	8565	0.0774062	2062	0.240747	6764	0.789726	1499	0.221614	1215	0.141856	365	0.300412	568	0.0663164	194	0.341549		71.7346	0.226935	1079.66	7.21937	780.749
142	2020-11-09	73	Male	170	75	25.9516	iAMD	iAMD			Never smoker	10		142183	25317	0.178059	10958	0.432832	1.17676	3585	0.327158	9312	0.367816	4733	0.508269	102821	102886	5168	0.0502304	604	0.116873	4494	0.869582	468	0.104139	247	0.0477941	47	0.190283	412	0.0797214	85	0.206311		53.6264	2.45627	990.092	4.74819	811.93
143	2020-11-12	81	Male	176	90	29.0548	iAMD	iAMD			Never smoker	3		150779	27349	0.181385	11491	0.420162	1.80961	1351	0.11757	6350	0.232184	1122	0.176693	102821	101029	7008	0.0693662	781	0.111444	6107	0.871433	604	0.0989029	350	0.0499429	62	0.177143	531	0.0757705	115	0.216573		49.1163	2.17846	767.532	0.903957	658.92
144	2020-11-12	76	Female	168	75	26.5731	iAMD	iAMD			Never smoker	3		150401	31511	0.209513	11003	0.34918	2.13941	3650	0.331728	5143	0.163213	2373	0.461404	102821	103968	9831	0.0945579	1178	0.119825	8442	0.858712	864	0.102345	614	0.0624555	122	0.198697	739	0.0751704	188	0.254398		70.2578	1.2094	700.656	4.90795	1061.67
145	2020-11-19	78	Female	172	70	23.6614	iAMD	iAMD			Former smoker	3		175274	41560	0.237114	20391	0.49064	2.2614	1399	0.0686087	9017	0.216963	1092	0.121105	102821	102093	5706	0.0558902	149	0.0261129	5007	0.877497	102	0.0203715	420	0.0736067	25	0.0595238	272	0.0476691	22	0.0808824		151.445	1.84907	1313.29	4.46815	1238.77
[truncated: 1 more columns]
